# Supplementary material for: Screening of Oral Potential Angiotensin-Converting Enzyme Inhibitory Peptides from Zizyphus jujuba Proteins Based on Gastrointestinal Digestion In Vivo
Source: Int J Mol Sci. 2023 Oct 31;24(21):15848. doi: 10.3390/ijms242115848 (PMC10648141; doi:10.3390/ijms242115848)
Supplement: Supplementary file 1 [file ijms-24-15848-s001.zip]

Archive with 1 entries (1 files):
- ijms-2639409-supplementary.pdf
